# Supplementary material for: Incorporating Uncertainty Estimation and Interpretability in Personalized Glucose Prediction Using the Temporal Fusion Transformer
Source: Sensors (Basel). 2025 Jul 26;25(15):4647. doi: 10.3390/s25154647 (PMC12349322; doi:10.3390/s25154647)
Supplement: Supplementary file 1 [file sensors-25-04647-s001.zip]

Archive with 1 entries (1 files):
- sensors-3729848-supplementary.pdf
